# Supplementary material for: “Donor milk banking: Improving the future”. A survey on the operation of the European donor human milk banks
Source: PLoS One. 2021 Aug 19;16(8):e0256435. doi: 10.1371/journal.pone.0256435 (PMC8376009; doi:10.1371/journal.pone.0256435)
Supplement: S1 Data — (XLSX) [file pone.0256435.s007.xlsx]

## Sheet: Raw data
Countries	Does the milk bank provide donors with breast pumps?	If yes, how many electrical and how many manual?Use “N/A” (not applicable) if the figures are not known.		Is the donor allowed to donate from birth onwards?		Is the maximum duration of milk donation after delivery specified?		Please select which of the following are included in your donor screening process.(Multiple answer selection is possible)															Do donors receive instructions on how to express, store and handle the milk?		Handling at home: How long can breast milk be stored according to your advice before transferred to the Milk Bank?		Do you have a home collection service?	Which are the acceptance criteria for donated milk? (Please tick all that apply)				What is the maximum storage duration of raw donor milk before pasteurization at the milk bank?If you don’t pasteurize donor milk, please write down the maximum storage duration of raw donor milk.		How do you thaw the milk before applying the treatment?In case no heat treatment (e.g. pasteurization, flash heating) is applied, please select thawing method(s) of raw donor milk.(Please tick all that apply)							Do you apply any heat treatment (e.g. pasteurization, flash heating) to donor milk?	Do you perform pasteurization on donor milk?		How long does the heating up to the required temperature (e.g. 62.5 °C) take?	How long does the cooling phase take and what temperature does the milk reach at the end of the cooling phase?		Do you monitor the temperature during the whole process (e.g. a pasteurization cycle)?		Is the cooling phase automatically performed by the equipment (e.g. pasteurizer) used?
	Response	Number of electrical pumps	Number of manual pumps	Response	NoIf no, please specify from which postnatal week onwards	Response	YesIf yes, please specify(e.g. Up to ……. months after delivery	Smoking	Alcohol	Drugs of abuse	Medicines	HIV risk	Extreme diets (e.g. vegans)	Serological screening for Hepatitis B	Serological screening for Hepatitis C	Serological screening for HIV	Serological screening for HTLV (human T cell leukemia virus)	Serological screening for CMV (cytomegalovirus)	ALAT/ASAT (aspartate amino transferase/alanine amino transferase) ratio	Potential donors do not need to undergo a screening process	After travelling (region specific tests)	If donors are tested for more infections, Please name the other infections tested	Response	YesIf yes, please specify the type/format of instructions provided (e.g. written) and the service giving this information (e.g. a physician)	Maximum duration of milk stored in the fridge (before freezing)	Maximun duration of milk stored in the freezer	Response	Proper labelling (time of milk expression and donor identification is clear)	Evaluation of organoleptic characteristics (colour and smell)	The milk must be completely frozen	The milk could be partially thawed	In the refrigerator	In the freezer	Water bath	Microwave	Refrigerator	Room temperature	Orbital incubator	Lukewarm running water	Other (please specify)	Response	If yes, Please describe the temperature (°C) and time that is used (If you use an alternative method, please describe the method used).	Describe pasteurizer design (e.g. shaking water bath, etc. If a specific equipment is used, name model and company if possible)(If an alternative method is used, please describe treatment design.)	Open-Ended Response	Duration	Temperature (°C)	Response	YesIf yes, please explain how	Response
Austria	Yes	17	0	Yes		No		Smoking	Alcohol	Drugs of abuse	Medicines	HIV risk	Extreme diets (e.g. vegans)	Serological screening for Hepatitis B	Serological screening for Hepatitis C	Serological screening for HIV		Serological screening for CMV (cytomegalovirus)		Potential donors do not need to undergo a screening process	After travelling (region specific tests)	HTLV: If risk according to questionaire, exclusion of donor	Yes	Nurse/ Nurse + IBCLC @ Neonatology ward	24h	primary expressed for own child @hospital, within 1-2 days transport to hospital	No	Proper labelling (time of milk expression and donor identification is clear)		The milk must be completely frozen		48h	3 Months for NICU; 12 Months for healthy newborns							Dry warming, Clinitherm Barkey	Yes	62,5°C for 30'	Dry warming pasteurizer, Clinitherm Barkey	1h	20'	4°C	No		No
	No			Yes		YES	As long as preterm infants stay at NICU, after discharge donation stops.	Smoking	Alcohol	Drugs of abuse	Medicines	HIV risk		Serological screening for Hepatitis B	Serological screening for Hepatitis C	Serological screening for HIV		Serological screening for CMV (cytomegalovirus)					YesIf yes, please specify the type/format of instructions provided (e.g. written) and the service giving this information (e.g. a physician)	written, video	24h	6 months	No	Proper labelling (time of milk expression and donor identification is clear)	Evaluation of organoleptic characteristics (colour and smell)	The milk must be completely frozen		48h	6 months	Water bath							Yes	62.5 centigrades 30 minutes	holder method	1 h 20min	15 min	4	YesIf yes, please explain how	during pasteurization	NoIf no, how is the milk chilled?
Belgium	Yes	12	0	Yes		Yes	up to 12 months after delivery	Smoking	Alcohol	Drugs of abuse	Medicines	HIV risk		Serological screening for Hepatitis B	Serological screening for Hepatitis C	Serological screening for HIV		Serological screening for CMV (cytomegalovirus)					Yes	instructions written and given by the nursery	NA	3 months	Yes	Proper labelling (time of milk expression and donor identification is clear)		The milk must be completely frozen		NA	max 1 month			Refrigerator					Yes	62,5°C	model HCS 38870, mark HSC, shaking water bath	27min	55min	4°C	Yes	using a computer program specific to the pasteurizer and a data logger connected to the pasteurizer and the computer who tracks the temperature in real time	Yes
	No			Yes		Yes	preferably up to 6 months after delivery, max 12 months	Smoking	Alcohol	Drugs of abuse	Medicines	HIV risk	Extreme diets (e.g. vegans)	Serological screening for Hepatitis B	Serological screening for Hepatitis C	Serological screening for HIV					After travelling (region specific tests)		No		48 h	6 months	No	Proper labelling (time of milk expression and donor identification is clear)				<72 hours	6 months							dry and sterile bottle warmer beldico for eight bottles	Yes	62.5 ° C during 30 min (Holder).	environmental chamber : CLIMATS	from 4 °C to 62.5 C:+/- 1h30 for a bottle of 240 mL- depending of numbers of bottles and volume in the bottles	+/- 75 or 110 minutes	-18° C	Yes	probe immersed in the indicator milk bottle	Yes
Bulgaria	No			Yes		No					Medicines			Serological screening for Hepatitis B	Serological screening for Hepatitis C	Serological screening for HIV						nasal and throat secretion (smear), feces	Yes	written and oral; physician, nurse	30 minutes	2,5 months	Yes	Proper labelling (time of milk expression and donor identification is clear)		The milk must be completely frozen		0	5 days	Water bath							Yes	heating at 62.5 °C for 30 minutes	made on purpose for use by the Human Milk Bank, water bath	Circa 30 minutes	Circa 30 minutes	15 °C	No		No
Denmark	No			Yes		Yes	you can donate your mælk from birth, but have to start op in the milk bank before 8 weeks after birth	Smoking	Alcohol	Drugs of abuse	Medicines	HIV risk		Serological screening for Hepatitis B	Serological screening for Hepatitis C	Serological screening for HIV						we test for hgb aswell	Yes	we have a long list we go through with the donors before they can deliver milk	max 8 weeks, because they have to start up deliver milk before that	2 years	Yes	Proper labelling (time of milk expression and donor identification is clear)		The milk must be completely frozen		3 days	max 8 weeks			Refrigerator					Yes	holder past, 62,5 for 30 min	beldico, with air	30 min	1,5 hour	5	Yes	yes we monitor the temperature during the whole process	Yes
Estonia	Yes	10	5	Yes		Yes	6	Smoking	Alcohol	Drugs of abuse	Medicines	HIV risk	Extreme diets (e.g. vegans)	Serological screening for Hepatitis B	Serological screening for Hepatitis C	Serological screening for HIV	Serological screening for HTLV (human T cell leukemia virus)	Serological screening for CMV (cytomegalovirus)					Yes	written guidline and oral instruction on 1st visit	12h	up to 1 week then transport to Milk Bank	No	Proper labelling (time of milk expression and donor identification is clear)			The milk could be partially thawed	0	1 month			Refrigerator					Yes	Holder pasteurization	Sterifeed S90	20 min	30 min	62,5	Yes	Logger Tinytag	Yes
Finland	Yes	20	0	No	2	Yes	6 months	Smoking	Alcohol	Drugs of abuse	Medicines	HIV risk		Serological screening for Hepatitis B	Serological screening for Hepatitis C	Serological screening for HIV							Yes	written instructions	24 hours	1 week	Yes	Proper labelling (time of milk expression and donor identification is clear)				24 hours	3 months			Refrigerator					Yes	62,5 Celsius for 30 min	Sterifeed Pasteuriser	15 min	20 min	4 Celsius	Yes	Tiny tag data logger in bottles	Yes
France	No			Yes		No		Smoking	Alcohol	Drugs of abuse	Medicines	HIV risk		Serological screening for Hepatitis B	Serological screening for Hepatitis C	Serological screening for HIV	Serological screening for HTLV (human T cell leukemia virus)						Yes	oral and written informations by a nurse	24h	4 month	Yes	Proper labelling (time of milk expression and donor identification is clear)	Evaluation of organoleptic characteristics (colour and smell)	The milk must be completely frozen		24h	4 month	Water bath							Yes	63 °C during 30 min (30 - 35 min)	HSC PAS 10 002	not described	<1 hour	4°C	Yes	presence of temperature recorders within the pasteurizer, real-time monitoring of the temperature curve	Yes
	Yes	3	1	Yes		Yes	6	Smoking	Alcohol	Drugs of abuse	Medicines	HIV risk		Serological screening for Hepatitis B	Serological screening for Hepatitis C	Serological screening for HIV	Serological screening for HTLV (human T cell leukemia virus)				After travelling (region specific tests)		Yes	WRITTEN AND PHYSICIAN	24H	6 MOIS	No	Proper labelling (time of milk expression and donor identification is clear)		The milk must be completely frozen		24H	6 MOIS			Refrigerator					Yes	62°5 in 30 minutes	?
	No			No	When stock is equal to needs for five days	No		Smoking	Alcohol	Drugs of abuse	Medicines	HIV risk		Serological screening for Hepatitis B	Serological screening for Hepatitis C	Serological screening for HIV	Serological screening for HTLV (human T cell leukemia virus)						Yes	Papers and staffs	24 hours	4 months	No	Proper labelling (time of milk expression and donor identification is clear)		The milk must be completely frozen	The milk could be partially thawed	48 hours	4 months			Refrigerator					Yes	62.5	HSC	les than 30 minutes	less than 30 minutes	4	Yes	sonde and logiciel	Yes
	Yes	12	4	Yes		No		Smoking	Alcohol	Drugs of abuse	Medicines	HIV risk		Serological screening for Hepatitis B	Serological screening for Hepatitis C	Serological screening for HIV	Serological screening for HTLV (human T cell leukemia virus)	Serological screening for CMV (cytomegalovirus)		Potential donors do not need to undergo a screening process	After travelling (region specific tests)		Yes	good practice guide of CHRO'milk bank ( cf decree of good pratrics to 3/12/2007)	48 hours	4 month	Yes	Proper labelling (time of milk expression and donor identification is clear)		The milk must be completely frozen		48 hours from de date of ewpression	4 months from the date of expression			Refrigerator				Thawing in a refrigerator 24 hours before treatment	Yes	62°5 in 30 minutes	PASS 10000 from HSC' s Society	30 minutes	one o'clock	24°c	Yes	software connected to the pasteurizer	Yes
	Yes	na	na	Yes		No		Smoking	Alcohol	Drugs of abuse	Medicines	HIV risk		Serological screening for Hepatitis B	Serological screening for Hepatitis C	Serological screening for HIV	Serological screening for HTLV (human T cell leukemia virus)				After travelling (region specific tests)		Yes	WRITTEN	2 DAYS	4 MONTHS	Yes	Proper labelling (time of milk expression and donor identification is clear)		The milk must be completely frozen		2 DAYS	4 MONTHS			Refrigerator					Yes	30 min -62.5 °C HOLDER	water bath	30 MIN	30	4 DEGRES	Yes	SPECIAL SOFTWARE with prond in the milk and in the water	Yes
	No			Yes		Yes	6 mois	Smoking	Alcohol	Drugs of abuse	Medicines	HIV risk		Serological screening for Hepatitis B	Serological screening for Hepatitis C	Serological screening for HIV	Serological screening for HTLV (human T cell leukemia virus)						Yes	Written gived by HMB or NICU	48h	4 months	Yes	Proper labelling (time of milk expression and donor identification is clear)		The milk must be completely frozen		0	4 months			Refrigerator					Yes	Holder method	HSC PAS10002	15-20mn	40 mn	4°C	Yes	logiciel Datatrace included (HSC)	Yes
	No			Yes		Yes	up to 1 year (6 months when too much donors)	Smoking	Alcohol	Drugs of abuse	Medicines	HIV risk		Serological screening for Hepatitis B	Serological screening for Hepatitis C	Serological screening for HIV	Serological screening for HTLV (human T cell leukemia virus)						Yes	written and oral instructions (nurses)	24 h	3 months	Yes	Proper labelling (time of milk expression and donor identification is clear)		The milk must be completely frozen		48 h	3 months	Water bath		Refrigerator					Yes	62,5 °C during 30 min	shaking water bath Subtil-Crépieux	between 20 and 30 min	between 20 and 30 min	25 ° C	Yes	graphic and registration	Yes
	Yes	4		Yes		Yes	12 months	Smoking	Alcohol	Drugs of abuse	Medicines	HIV risk		Serological screening for Hepatitis B	Serological screening for Hepatitis C	Serological screening for HIV	Serological screening for HTLV (human T cell leukemia virus)				After travelling (region specific tests)		Yes	written and oral, nurse and child care assistant	48 heures	2 months	Yes	Proper labelling (time of milk expression and donor identification is clear)		The milk must be completely frozen		48 heures	4 months			Refrigerator					Yes	62°5 C and 30 minutes	hsc	30 minutes environ	1 heure	- 10°C	Yes	sondes reliées à un Poste informatique, données enregistrées	No
	No			Yes		No		Smoking	Alcohol	Drugs of abuse	Medicines	HIV risk		Serological screening for Hepatitis B	Serological screening for Hepatitis C	Serological screening for HIV	Serological screening for HTLV (human T cell leukemia virus)						Yes	oral and written, nurse	48	no	No	Proper labelling (time of milk expression and donor identification is clear)	Evaluation of organoleptic characteristics (colour and smell)			48h	4 months			Refrigerator					Yes	63° 30 min	N/A	N/A	N/A	N/A	Yes	don't know	No
	Yes	8	0	Yes		Yes	Not concernd	Smoking	Alcohol	Drugs of abuse	Medicines	HIV risk		Serological screening for Hepatitis B	Serological screening for Hepatitis C	Serological screening for HIV	Serological screening for HTLV (human T cell leukemia virus)	Serological screening for CMV (cytomegalovirus)					Yes	interview, booklet	48h	4 months	No	Proper labelling (time of milk expression and donor identification is clear)	Evaluation of organoleptic characteristics (colour and smell)	The milk must be completely frozen		48h	4 months			Refrigerator					Yes	62.5 during 30-32 mn	PAS10000 HSC	<20 mn	20- 50 mn	4	Yes	sonde	Yes
	Yes	AMEDA LACTALINE	20	Yes		Yes	up to 6 months	Smoking	Alcohol	Drugs of abuse	Medicines	HIV risk		Serological screening for Hepatitis B	Serological screening for Hepatitis C	Serological screening for HIV	Serological screening for HTLV (human T cell leukemia virus)				After travelling (region specific tests)		Yes	written and oral instructions	24 hours	4 months	Yes	Proper labelling (time of milk expression and donor identification is clear)		The milk must be completely frozen		24 hours	4 mois			Refrigerator					Yes	+62.5°C 30 minutes	pasteurisateur PAS 10 000 HSC	30 minutes	20 minutes	20 dégres	Yes	visutrace	Yes
	Yes	20	None	Yes		Yes	12 months	Smoking	Alcohol	Drugs of abuse	Medicines	HIV risk		Serological screening for Hepatitis B	Serological screening for Hepatitis C	Serological screening for HIV	Serological screening for HTLV (human T cell leukemia virus)				After travelling (region specific tests)	EBOLA	Yes	written instructions/ demonstration/ nurse	48 hours	4 months	Yes	Proper labelling (time of milk expression and donor identification is clear)		The milk must be completely frozen		NA	4 months			Refrigerator	Room temperature				Yes	62.5°C / 30 minutes	HSC company PAS 10002	15 minutes	30-40 minutes	4°C	Yes	Computerized. Included in the machine. Systematic	Yes
	No			Yes		Yes	6 months	Smoking	Alcohol	Drugs of abuse	Medicines	HIV risk		Serological screening for Hepatitis B	Serological screening for Hepatitis C	Serological screening for HIV	Serological screening for HTLV (human T cell leukemia virus)	Serological screening for CMV (cytomegalovirus)					Yes	information booklet. Neonatology- Biberonnerie	48 hours	4 months	No	Proper labelling (time of milk expression and donor identification is clear)		The milk must be completely frozen		48 hours	4 months	Water bath		Refrigerator					Yes	62°5 °C during 30 minutes	HSC pass 2001shaking water bath	20 minutes	45 minutes	4°C	Yes	"data trace" software	Yes
	Yes	6	2	Yes		No		Smoking	Alcohol	Drugs of abuse	Medicines	HIV risk		Serological screening for Hepatitis B	Serological screening for Hepatitis C	Serological screening for HIV	Serological screening for HTLV (human T cell leukemia virus)						Yes	written (nurse)	48 hours	4 months	Yes			The milk must be completely frozen		48 hours	4 months			Refrigerator					Yes	62.5° C during 30 minutes (Holder pasteurization)	Pasteurizer HSC PAS 10000	60 minutes	60 minutes	4 ° C	Yes	Computer survey	No
	No			No	8 weeks, except for requalification of the personalized milk donation	No		Smoking	Alcohol	Drugs of abuse	Medicines	HIV risk		Serological screening for Hepatitis B	Serological screening for Hepatitis C	Serological screening for HIV	Serological screening for HTLV (human T cell leukemia virus)						Yes	oral by nurse and written	48 hours	4 months	No	Proper labelling (time of milk expression and donor identification is clear)		The milk must be completely frozen		48 hours	4 months			Refrigerator					Yes	62.5 °C, 32 minutes	HSC PAS 10000	32, minutes	1 hours	18°C	Yes	automatic by sonde	Yes
	No			Yes		No			Alcohol	Drugs of abuse				Serological screening for Hepatitis B	Serological screening for Hepatitis C	Serological screening for HIV	Serological screening for HTLV (human T cell leukemia virus)						Yes	written and the child nurse	24h	1 week	No	Proper labelling (time of milk expression and donor identification is clear)		The milk must be completely frozen		48h	3 months			Refrigerator					Yes	62.5°c during 30 mn	HSC (water bath)	15mn	60 mn	+4°C	Yes	We don't exactly because, we are waiting for this new pasteurisator	Yes
	No			Yes		No		Smoking	Alcohol	Drugs of abuse	Medicines	HIV risk		Serological screening for Hepatitis B	Serological screening for Hepatitis C	Serological screening for HIV	Serological screening for HTLV (human T cell leukemia virus)	Serological screening for CMV (cytomegalovirus)					Yes	le lactarium donne un document ecrit lors d'un entretientavec la mére sur la façon d'exprimer son lait, les régles d'hygiene et la conservation du lait maternel.	48h	4 mois	No	Proper labelling (time of milk expression and donor identification is clear)				48h	4 mois			Refrigerator					Yes	minimun 30 min à 62.5°C	pasteurisateur HSC à eau avec système d'homogénésation et refroidissement à 4°C	environ 15 min	- 30min	4°C	Yes	logiciel informatique de tracabilité de l'ensemble du cycle de pasteurisation	Yes
	Yes	8	0	Yes		Yes	six month	Smoking	Alcohol	Drugs of abuse	Medicines	HIV risk		Serological screening for Hepatitis B	Serological screening for Hepatitis C	Serological screening for HIV	Serological screening for HTLV (human T cell leukemia virus)	Serological screening for CMV (cytomegalovirus)					Yes	writting and speaking	48h	3 months	No	Proper labelling (time of milk expression and donor identification is clear)		The milk must be completely frozen		48h	3 months			Refrigerator					Yes	62.5 degree	water bath, equipment:HSC	30 minutes	30 minutes	4°C	Yes	thermal probe	No
	Yes	115		Yes		No		Smoking	Alcohol	Drugs of abuse	Medicines	HIV risk		Serological screening for Hepatitis B	Serological screening for Hepatitis C	Serological screening for HIV	Serological screening for HTLV (human T cell leukemia virus)				After travelling (region specific tests)		Yes	phone (mid wife , nurse , pediatrician) , written (spécial paper) and directly by man who collecte the milk	48h	4months	Yes	Proper labelling (time of milk expression and donor identification is clear)		The milk must be completely frozen		48h	4 months			Refrigerator					Yes	62.5°c 30min	shaking water bath (PAS 1002 HSC)	30min	30min	4°C	Yes	automatically	No
	No			Yes		No		Smoking	Alcohol	Drugs of abuse	Medicines	HIV risk		Serological screening for Hepatitis B	Serological screening for Hepatitis C	Serological screening for HIV	Serological screening for HTLV (human T cell leukemia virus)	Serological screening for CMV (cytomegalovirus)		Potential donors do not need to undergo a screening process			Yes	Booklet, INFORMATION BY A MIDWIFE	24H	4 MONTHS	Yes	Proper labelling (time of milk expression and donor identification is clear)		The milk must be completely frozen		24H	4 MONTHS			Refrigerator					Yes	62.5° 30 MIN	HSC	20 MIN	20	40	Yes	graphic	Yes
	Yes	around 30	0	Yes		Yes	only if measure of nutrient bi IR technology is very low	Smoking	Alcohol	Drugs of abuse	Medicines	HIV risk		Serological screening for Hepatitis B	Serological screening for Hepatitis C	Serological screening for HIV	Serological screening for HTLV (human T cell leukemia virus)						Yes	wrritten, and a questionnar is done to test the donor and help them to understand	48h	4 months	Yes	Proper labelling (time of milk expression and donor identification is clear)	Evaluation of organoleptic characteristics (colour and smell)	The milk must be completely frozen		48h	4 months			Refrigerator				climat device ti thaw from -21 to +4°c	Yes	62.5°c 30 minutes	shaking waterbath, HSC PAS 10002 and PAS 10000	15 minutes	PAS 10000 18 min/ PAS 10002 1h	PAS 10000<30°c and deep frezer 1h30 until -18°c/pas 10002 until 4°c	Yes	a probe in a bottle during the cycle and a probe in the bath	No
	Yes	4 in milk bank	0	Yes		Yes	3 MONTHS	Smoking	Alcohol	Drugs of abuse	Medicines	HIV risk		Serological screening for Hepatitis B	Serological screening for Hepatitis C	Serological screening for HIV	Serological screening for HTLV (human T cell leukemia virus)				After travelling (region specific tests)		Yes	informations e.g written, ice box, bottles, thermometter for the frdge	48 HOURS	1 month	No	Proper labelling (time of milk expression and donor identification is clear)		The milk must be completely frozen		48 hours	1 month			Refrigerator					Yes	62.5 °C	SUBTIL CREPIEUX PAS 10000	30 mINUTES	< 1 H 30	4 °c	Yes	graphic	Yes
Germany	Yes	11	0	Yes		Yes	duration up to 6months after delivery	Smoking	Alcohol	Drugs of abuse	Medicines	HIV risk	Extreme diets (e.g. vegans)	Serological screening for Hepatitis B	Serological screening for Hepatitis C	Serological screening for HIV		Serological screening for CMV (cytomegalovirus)			After travelling (region specific tests)		Yes	Instructions by the nurse(hygenic,express and so on)and blood sample/information/screening by a physician	no handling at home	no handling at home	No			The milk must be completely frozen		48h(raw)	6months(raw)				Room temperature				No
	No			Yes		Yes	6 months after delivery	Smoking	Alcohol	Drugs of abuse	Medicines		Extreme diets (e.g. vegans)	Serological screening for Hepatitis B	Serological screening for Hepatitis C	Serological screening for HIV		Serological screening for CMV (cytomegalovirus)				transfusion, tatoo, piercing, rotavirus	Yes	written paper, worker of milk bank	48 h	4 months	No	Proper labelling (time of milk expression and donor identification is clear)		The milk must be completely frozen		after delivery	4 months	Water bath		Refrigerator					Yes	63°C	holder pasteurization, BARKEY	80 minutes	1,5 h	30°C	Yes	BARKEY monitor	No
	No			Yes		Yes	up to 6 months after delivery	Smoking	Alcohol	Drugs of abuse	Medicines	HIV risk		Serological screening for Hepatitis B	Serological screening for Hepatitis C	Serological screening for HIV		Serological screening for CMV (cytomegalovirus)					Yes	1 written informationsheet, nurse	48 h	48 h	Yes	Proper labelling (time of milk expression and donor identification is clear)		The milk must be completely frozen		72 h	6 Mo			Refrigerator					Yes	62,5 °C 30 min	Barkey	automatically (depends on bottle-volume)	Schockfreezer, max. 1 h	-20	No		Yes
	No			Yes		Yes	up to 6 months after delivery	Smoking	Alcohol	Drugs of abuse	Medicines	HIV risk	Extreme diets (e.g. vegans)	Serological screening for Hepatitis B	Serological screening for Hepatitis C	Serological screening for HIV		Serological screening for CMV (cytomegalovirus)	ALAT/ASAT (aspartate amino transferase/alanine amino transferase) ratio			treponema pallidum (TPHA), Serratia marcescens	Yes	written generally, information given through this via physician, worker of the milk bank, sometimes IBCLC	24h	1 week (-18 to -20°C)	No	Proper labelling (time of milk expression and donor identification is clear)	Evaluation of organoleptic characteristics (colour and smell)			72h	9 month	Water bath		Refrigerator	Room temperature		Lukewarm running water		Yes	Holder method	Barkey clinitherm pasteur	90 or 120 min	N/A	N/A	Yes	controll by worker, written on a paper	No
	Yes	1	0	Yes		Yes	up to 4 months after delivery	Smoking	Alcohol	Drugs of abuse	Medicines	HIV risk	Extreme diets (e.g. vegans)	Serological screening for Hepatitis B	Serological screening for Hepatitis C	Serological screening for HIV		Serological screening for CMV (cytomegalovirus)			After travelling (region specific tests)	Toxoplasma, Lues	Yes	written instructions	24 h	1 week	Yes	Proper labelling (time of milk expression and donor identification is clear)	Evaluation of organoleptic characteristics (colour and smell)		The milk could be partially thawed	24 h	n/a			Refrigerator					Yes	63°C, 30 min	Sterifeed Pasteurizer	30 min	60 min	4° C	Yes	automatically by the pasteurizer, saved on the lap top computer (SD card)	Yes
	Yes	12	0	Yes		Yes	6 months	Smoking	Alcohol	Drugs of abuse	Medicines	HIV risk	Extreme diets (e.g. vegans)	Serological screening for Hepatitis B	Serological screening for Hepatitis C	Serological screening for HIV	Serological screening for HTLV (human T cell leukemia virus)	Serological screening for CMV (cytomegalovirus)					Yes	Documents, Flyer, oplysning snak	72 hours	6 months	No			The milk must be completely frozen		0	6 months			Refrigerator				milk warmer	No
	No			Yes		Yes	Up to 6 months after delivery	Smoking	Alcohol	Drugs of abuse	Medicines	HIV risk	Extreme diets (e.g. vegans)	Serological screening for Hepatitis B	Serological screening for Hepatitis C	Serological screening for HIV		Serological screening for CMV (cytomegalovirus)	ALAT/ASAT (aspartate amino transferase/alanine amino transferase) ratio				Yes	written and oral informations by nurses	one day	no duration fixed	No	Proper labelling (time of milk expression and donor identification is clear)	Evaluation of organoleptic characteristics (colour and smell)	The milk must be completely frozen		none	6 months	Water bath							Yes	pasteurization 63° , 30 minutes	Barkey	30 minutes	15 minutes	10°	No		No
	Yes	5	0	No	she must have enough milk for her own baby, usually after 4-5 weeks	No		Smoking	Alcohol	Drugs of abuse	Medicines	HIV risk	Extreme diets (e.g. vegans)	Serological screening for Hepatitis B	Serological screening for Hepatitis C	Serological screening for HIV	Serological screening for HTLV (human T cell leukemia virus)	Serological screening for CMV (cytomegalovirus)			After travelling (region specific tests)	HAV, HEV, Parvo B19	Yes	written and orally instructions by the nurse	0	1-2 days	No		Evaluation of organoleptic characteristics (colour and smell)	The milk must be completely frozen		0	6 months				Room temperature			Calesca	Yes	62,5 °C for 30 min	?	90
	No			Yes		Yes	6 month after delivery	Smoking	Alcohol	Drugs of abuse	Medicines	HIV risk	Extreme diets (e.g. vegans)	Serological screening for Hepatitis B	Serological screening for Hepatitis C	Serological screening for HIV			ALAT/ASAT (aspartate amino transferase/alanine amino transferase) ratio		After travelling (region specific tests)	Hep A IgM, LUES	Yes	written	48 h	6 month	Yes	Proper labelling (time of milk expression and donor identification is clear)		The milk must be completely frozen		24 h	6 month			Refrigerator					Yes	62,5 °C for 30 min	shaking water bath or Barkey pasterizer	this dependes on the amount in the bottles	not controlled	4°C, than freezing	No		No
	Yes	1	0	Yes		Yes	6 months	Smoking	Alcohol	Drugs of abuse	Medicines	HIV risk	Extreme diets (e.g. vegans)	Serological screening for Hepatitis B	Serological screening for Hepatitis C	Serological screening for HIV		Serological screening for CMV (cytomegalovirus)	ALAT/ASAT (aspartate amino transferase/alanine amino transferase) ratio		After travelling (region specific tests)	Serological screening for Lues	Yes	written	48 hours	3 months	No	Proper labelling (time of milk expression and donor identification is clear)				48 hours	3 months			Refrigerator					Yes	62,5 °C, 30 minutes	shaking water bath	60 minutes	60 minutes	22 °C	Yes	display	Yes
	No			No	depends on the stock for the own child, which should be above 5 Liters	No		Smoking	Alcohol	Drugs of abuse	Medicines	HIV risk	Extreme diets (e.g. vegans)	Serological screening for Hepatitis B	Serological screening for Hepatitis C	Serological screening for HIV		Serological screening for CMV (cytomegalovirus)	ALAT/ASAT (aspartate amino transferase/alanine amino transferase) ratio		After travelling (region specific tests)	organ transplant, blood transfusion, live vaccines	Yes	written, by staff or physician	1 day	not specified, but as short as possible	Yes	Proper labelling (time of milk expression and donor identification is clear)	Evaluation of organoleptic characteristics (colour and smell)	The milk must be completely frozen		48 hours	3 months			Refrigerator	Room temperature				Yes	62,5°, 30 min	Labu Muttermilchpasteurisator	will be specified	will be specified	will be specified	Yes	automatically, electronically, test bottle	Yes
	Yes	2	0	Yes		Yes	6 month after delivery	Smoking	Alcohol	Drugs of abuse	Medicines	HIV risk	Extreme diets (e.g. vegans)	Serological screening for Hepatitis B	Serological screening for Hepatitis C	Serological screening for HIV		Serological screening for CMV (cytomegalovirus)	ALAT/ASAT (aspartate amino transferase/alanine amino transferase) ratio		After travelling (region specific tests)	Lues	Yes	physiciab is giving a talk and a flyer	24h	1-2 weeks according to distance to the milk bank	Yes	Proper labelling (time of milk expression and donor identification is clear)	Evaluation of organoleptic characteristics (colour and smell)	The milk must be completely frozen		n/a	3 month after expression			Refrigerator					Yes	Holder	Barkley	n/a	n/a	n/a	Yes	n/a	No
	Yes	24	0	Yes		Yes	3 Months	Smoking	Alcohol	Drugs of abuse	Medicines	HIV risk	Extreme diets (e.g. vegans)	Serological screening for Hepatitis B	Serological screening for Hepatitis C	Serological screening for HIV		Serological screening for CMV (cytomegalovirus)					Yes	written and service by an physican and a nurse	12 hours	3 months	No	Proper labelling (time of milk expression and donor identification is clear)	Evaluation of organoleptic characteristics (colour and smell)			12 hours	only after pasteurization			Refrigerator					Yes	30 Minutes by 62,5° Celsius	Barkey Pasteurizator	30 Minutes	10 Minutes	10 ° Celsius	Yes	digital monitoring	No
	No			Yes		No		Smoking	Alcohol	Drugs of abuse	Medicines	HIV risk	Extreme diets (e.g. vegans)	Serological screening for Hepatitis B	Serological screening for Hepatitis C	Serological screening for HIV		Serological screening for CMV (cytomegalovirus)	ALAT/ASAT (aspartate amino transferase/alanine amino transferase) ratio			TPHA	Yes	written instructions given by physician	72h	only milk from the fridge is accepted	No	Proper labelling (time of milk expression and donor identification is clear)	Evaluation of organoleptic characteristics (colour and smell)			72h	6 months			Refrigerator				Barkey, clinitherm baby	Yes	62,5°C for 30 min (Holder)	Barkey, clinitherm baby	30-35 min	30 min	3-4°C	No		No
Greece	No			Yes		Yes	Up to 6 months after delivery	Smoking	Alcohol	Drugs of abuse	Medicines	HIV risk	Extreme diets (e.g. vegans)	Serological screening for Hepatitis B	Serological screening for Hepatitis C	Serological screening for HIV		Serological screening for CMV (cytomegalovirus)			After travelling (region specific tests)	siphilis	Yes	written, by a neonatologist	no more than 24 hours	3 months	No	Proper labelling (time of milk expression and donor identification is clear)		The milk must be completely frozen		24 hours	1-2 months			Refrigerator					Yes	Holter p, at 62,5 C for 30 minutes	steerifeed S90	50 min	40 min	4°C	yes	electronic monitoring , and we print the results	Yes
	No	1	1	Yes		Yes	4 months	Smoking	Alcohol		Medicines			Serological screening for Hepatitis B	Serological screening for Hepatitis C	Serological screening for HIV		Serological screening for CMV (cytomegalovirus)					Yes	Written, midwife	48 hours	4 months	Yes	Proper labelling (time of milk expression and donor identification is clear)	Evaluation of organoleptic characteristics (colour and smell)	The milk must be completely frozen		-	3 months			Refrigerator	Room temperature				Yes	62,5 ºC for half hour	Holder pasteurization, Pasteurizer chiller, Sterifeed	Approximately - Half hour	60 minutes	4 ºC	yes	With a memory card	Yes
Italy	Yes	0	7	No	After 15 days	Yes	3 months	Smoking	Alcohol	Drugs of abuse	Medicines	HIV risk	Extreme diets (e.g. vegans)	Serological screening for Hepatitis B	Serological screening for Hepatitis C	Serological screening for HIV	Serological screening for HTLV (human T cell leukemia virus)	Serological screening for CMV (cytomegalovirus)					Yes	directions provided orally and delivered written by the dietitian	24h	15 days	No	Proper labelling (time of milk expression and donor identification is clear)	Evaluation of organoleptic characteristics (colour and smell)	The milk must be completely frozen		24h	7-15 days			Refrigerator					Yes	62.5, 30min	metalarredinox latest model	40 min	30 min	4-5°C	Yes	Yes, the pasteurizer is wirelessly connected to the PC. thanks to a software it is possible to view the whole process. the paper is signed and stored for 5 years	Yes
	Yes	2	3	No	AT 15 DAYS OF THE CHILD'S LIFE	Yes	12 MONTHS AFTER CHILDBIRTH	Smoking	Alcohol	Drugs of abuse	Medicines	HIV risk	Extreme diets (e.g. vegans)	Serological screening for Hepatitis B	Serological screening for Hepatitis C	Serological screening for HIV		Serological screening for CMV (cytomegalovirus)			After travelling (region specific tests)		Yes	written infromation	24 hours	1 week	No	Proper labelling (time of milk expression and donor identification is clear)	Evaluation of organoleptic characteristics (colour and smell)	The milk must be completely frozen		24 hours	6 months			Refrigerator					Yes	62.5 ° C FOR 30 MINUTES AND NEXT COOLING AT ABOUT 10 ° C	Holder method	about 45 min	about 30 min	10	Yes	Yes, data logger tiny tag view2	Yes
	Yes	6	10	Yes		No		Smoking	Alcohol	Drugs of abuse	Medicines	HIV risk	Extreme diets (e.g. vegans)	Serological screening for Hepatitis B	Serological screening for Hepatitis C	Serological screening for HIV							Yes	written, pediatrician	6 hours	3	Yes	Proper labelling (time of milk expression and donor identification is clear)	Evaluation of organoleptic characteristics (colour and smell)	The milk must be completely frozen		24h	3months			Refrigerator			Lukewarm running water	air bottle warmers	Yes	62.5, 30min	metalarredinox automatic pasteurizer model 01NB002	28min	40 min	4.9	Yes	probe inside a bottle	Yes
	Yes	1 FOR DONOR	0	Yes		Yes	12 MONTHS	Smoking	Alcohol	Drugs of abuse	Medicines	HIV risk	Extreme diets (e.g. vegans)	Serological screening for Hepatitis B	Serological screening for Hepatitis C	Serological screening for HIV					After travelling (region specific tests)	VDRL/TPHA	Yes	WRITTEN INSTRUCTIONS PROVIDED BY BIOLOGIST WITH NURSE OR MIDWIFE	24 H	SOON AS POSSIBLE	Yes	Proper labelling (time of milk expression and donor identification is clear)	Evaluation of organoleptic characteristics (colour and smell)	The milk must be completely frozen		0	2 MONTHS			Refrigerator					Yes	62,5 DEGREE FOR 30 MIN	STERIFEED PASTEURIZER WITH TEMPERATURE MONITORING BY PROBE AND MICRO SD	ABOUT 40 MIN	ABOUT 20 MIN	10 DEGREE	Yes	WITH A TOUCH SCREEN ON THE PASTEURIZER	Yes
	Yes	0	20	Yes		Yes	6 months	Smoking	Alcohol	Drugs of abuse	Medicines	HIV risk		Serological screening for Hepatitis B	Serological screening for Hepatitis C	Serological screening for HIV		Serological screening for CMV (cytomegalovirus)				Syphillis	Yes	Presentation in PP, oral and written; Oss dedicated to BLUD and referring doctor	12h	7 days	Yes	Proper labelling (time of milk expression and donor identification is clear)	Evaluation of organoleptic characteristics (colour and smell)	The milk must be completely frozen		12h	7 days			Refrigerator					Yes	62.5, 30min	T30 Sterifeed, S90 Sterifeed	45 minutes	40 min	6.2	Yes	datalogger	Yes
	Yes	10	0	YES	however, we prefer to wait 3-4 weeks after delivery	Yes	up to a year after birth	Smoking	Alcohol	Drugs of abuse	Medicines	HIV risk		Serological screening for Hepatitis B	Serological screening for Hepatitis C	Serological screening for HIV						Syphillis (VDRL and TPHA test)	Yes	the neonatologist explains and provides all written instructions to the donor mother.	24	6 months (they answered 3 months in the first version)	Yes	Proper labelling (time of milk expression and donor identification is clear)		The milk must be completely frozen		24h	6 months	Water bath		Refrigerator				Bagnomaria (bain-marie)	YES	63 ° (the treatment foresees a temperature> 62.5 ° for at least 30 minutes) Updated answer: temperature above 62.5C for at least 30 minutes (temp max 62.984)	Sterifeed	28min Updated answer:30min	35min Updated answer: 1 h and 20 min	5.938 LUpdated answer: 14.667 °C	Yes	through a sensor placed inside the pasteurizer that monitors and records the temperatures throughout the process at regular intervals AND DOWNLOAD THE RECORDED TEMPERATURES DURING THE WHOLE CYCLE WITH INTERVALS OF 60 SECONDS	Yes
	Yes	5	0	No	3-4 weeks after giving birth	NO		Smoking	Alcohol	Drugs of abuse	Medicines	HIV risk	Extreme diets (e.g. vegans)	Serological screening for Hepatitis B	Serological screening for Hepatitis C	Serological screening for HIV					After travelling (region specific tests)	Syphilis	Yes	Written document with instructions on how to collect and store milk, illustrated by the nurses or doctor at the time of selection for donation	not more than 24h	3 months	Yes	Proper labelling (time of milk expression and donor identification is clear)	Evaluation of organoleptic characteristics (colour and smell)	The milk must be completely frozen		max 72 h	max 3 months			Refrigerator	Room temperature				YES	63 for 30min	Milk pasteurizer for babies, Metalarredinox company	30min	60 min	2.5	Yes	Display of pasteurizer control display, verification of pasteurization report printing, acoustic alarm signals	Yes
	Yes	5	10	Yes		Yes	5 months	Smoking	Alcohol	Drugs of abuse	Medicines			Serological screening for Hepatitis B	Serological screening for Hepatitis C	Serological screening for HIV							Yes	paper and web material, doctor	immediate refrigeration with subsequent freezing within 24 hours of extraction	less than 1 month	Yes	Proper labelling (time of milk expression and donor identification is clear)	Evaluation of organoleptic characteristics (colour and smell)	The milk must be completely frozen		at + 4 ° C for up to 72 hours	3months	Water bath			Room temperature			Bagnomaria (bain-marie)	YES	62.5, 30min	standard model	30min	10-15 min	less than 10 ° C	Yes		Yes
	No	N/A	N/A	Yes		Yes	up to 3 months	Smoking	Alcohol	Drugs of abuse	Medicines	HIV risk		Serological screening for Hepatitis B	Serological screening for Hepatitis C	Serological screening for HIV							Yes	verbal instructions provided by nursing staff	48h	2 weeks	Yes	Proper labelling (time of milk expression and donor identification is clear)	Evaluation of organoleptic characteristics (colour and smell)	The milk must be completely frozen		72h	2 weeks							immersion in cold water	YES	62.5, 30min	cistern pasteurizer, metalarredinox	40 min	35min	4	Yes	there are 2 temperature detectors connected to printers	Yes
	Yes	3	N/A	No	about a month after giving birth	Yes	12	Smoking	Alcohol	Drugs of abuse	Medicines	HIV risk	Extreme diets (e.g. vegans)	Serological screening for Hepatitis B	Serological screening for Hepatitis C	Serological screening for HIV					After travelling (region specific tests)		Yes	verbal information and by informative brochure, by the doctor and by the staff of the Milk Bank	within 24h	3 months	Yes	Proper labelling (time of milk expression and donor identification is clear)	Evaluation of organoleptic characteristics (colour and smell)	The milk must be completely frozen		24h	6 months			Refrigerator			Lukewarm running water		YES	62.5, 30min	Metalarredinox pasteurizer with stirring water bath	about 40min	about 45min	about 4	Yes	software	Yes
	Yes	8	100	No	When lactation is well underway (2-3 weeks)	NO		Smoking	Alcohol	Drugs of abuse	Medicines	HIV risk	Extreme diets (e.g. vegans)	Serological screening for Hepatitis B	Serological screening for Hepatitis C	Serological screening for HIV						Sierologia LUE (Syphillis); test NAT (Nucleic Acid Amplification Testing) for HIV, HBV & HCV (Hepatitis B and C)	Yes	Written / verbal: doctor, nurse	24h; preferably 12h	4 weeks	Yes	Proper labelling (time of milk expression and donor identification is clear)	Evaluation of organoleptic characteristics (colour and smell)	The milk must be completely frozen		72h (pasteurize as soon as possible)	3 months for preterm; 6 months for term born (pasteurize as soon as possible)	Water bath		Refrigerator	Room temperature		Lukewarm running water	Bagnomaria (bain-marie)	YES	62.5, 30min	Metalarredinox, automatic cycle with a tank	about 40min	about 40min	5-6°C	Yes	continuous recording with remote probe	Yes
	Yes	0	one for each donor	Yes		Yes	6 months	Smoking	Alcohol	Drugs of abuse	Medicines	HIV risk		Serological screening for Hepatitis B	Serological screening for Hepatitis C	Serological screening for HIV	Serological screening for HTLV (human T cell leukemia virus)	Serological screening for CMV (cytomegalovirus)				RPR test (Syphillis)	Yes	written recommendations provided by the nurse or dietitian	24h	1 month	Yes	Proper labelling (time of milk expression and donor identification is clear)	Evaluation of organoleptic characteristics (colour and smell)	The milk must be completely frozen		SKIPPED	SKIPPED			Refrigerator					YES	62.5, 30min	Metalarredinox	1 hour	1/2 hour	5.5	Yes	receipt of temperatures	Yes
	Yes	N/A	50	Yes	when the lactation is stabilized .. depends on women …	Yes	when the lactation is consolidated	Smoking	Alcohol	Drugs of abuse	Medicines	HIV risk	Extreme diets (e.g. vegans)	Serological screening for Hepatitis B	Serological screening for Hepatitis C	Serological screening for HIV		Serological screening for CMV (cytomegalovirus)			After travelling (region specific tests)		Yes	written and verbal	max 24h; preferably 12h	3 months	Yes	Proper labelling (time of milk expression and donor identification is clear)	Evaluation of organoleptic characteristics (colour and smell)	The milk must be completely frozen		it is advisable to pasteurize the milk as soon as possible, in the fridge max 72 h	3months	Water bath		Refrigerator	Room temperature			Bagnomaria (bain-marie)	YES	62.5, 30min	Metalarredinox	30min	halves the temperature in 10 min in all 40-45 min	4	Yes	computerized traceability system	Yes
	Yes	4	4	Yes		Yes	6 months, but in some cases we also accept milk from mothers who gave birth first	Smoking	Alcohol	Drugs of abuse	Medicines	HIV risk	Extreme diets (e.g. vegans)	Serological screening for Hepatitis B	Serological screening for Hepatitis C	Serological screening for HIV							Yes	during the recruitment by the doctor who does the first interview, written and then telephone during the home collection	24h	1 month	Yes	Proper labelling (time of milk expression and donor identification is clear)	Evaluation of organoleptic characteristics (colour and smell)	The milk must be completely frozen		24	1 month			Refrigerator					YES	62.5, 30min	Sterifeed	20 min	20	12	Yes	with a monitor, a graphic and printing	Yes
	Yes	4	0	Yes		Yes	6 months	Smoking	Alcohol	Drugs of abuse	Medicines	HIV risk		Serological screening for Hepatitis B	Serological screening for Hepatitis C	Serological screening for HIV		Serological screening for CMV (cytomegalovirus)					Yes	written and practical instructions,nurse	24h	6 months	Yes	Proper labelling (time of milk expression and donor identification is clear)	Evaluation of organoleptic characteristics (colour and smell)	The milk must be completely frozen		24h	6 months			Refrigerator					YES	62.5, 30min	with agitation	156 seconds	less than 10 minutes	25	Yes	by recording of the temperature and the duration of the cycle	Yes
Lithuania	Yes	22	1	Yes		Yes	up to 6-8 months after delivery	Smoking	Alcohol	Drugs of abuse	Medicines	HIV risk	Extreme diets (e.g. vegans)	Serological screening for Hepatitis B	Serological screening for Hepatitis C	Serological screening for HIV	Serological screening for HTLV (human T cell leukemia virus)						Yes	oral and written instructions are given by nurse or/and doctor	up to 12 hours	up to 1 month	No	Proper labelling (time of milk expression and donor identification is clear)		The milk must be completely frozen		up to 24 hours	up to 2 month			Refrigerator	Room temperature				Yes	Holder pasteurization (62.5°C 30 min)	HSC PAS10000/1	10 min	15 - 20 min	+4°C	Yes	we monitos temperature graph on computer screen, and get pasteurization graph after every pasteurization	Yes
Netherlands	No			Yes		No		Smoking	Alcohol	Drugs of abuse	Medicines	HIV risk	Extreme diets (e.g. vegans)	Serological screening for Hepatitis B	Serological screening for Hepatitis C	Serological screening for HIV	Serological screening for HTLV (human T cell leukemia virus)				After travelling (region specific tests)	syphilis	Yes	website and written flyer	0	3 months	Yes	Proper labelling (time of milk expression and donor identification is clear)	Evaluation of organoleptic characteristics (colour and smell)	The milk must be completely frozen		24 hours before pasteurization in the refrigerator	3 months			Refrigerator					Yes	62 - 62.5℃ for 30 min	Sterifeed 180 Twin chamber pasteuriser	30 min	20 min	10	Yes	we use the comarklogger	Yes
Norway	Yes	The hospital owns the pumps, but the milk bank pay for the rental of the pump as long as the milkdonor dones milk.	0	Yes		Yes	6 months	Smoking	Alcohol	Drugs of abuse	Medicines	HIV risk		Serological screening for Hepatitis B	Serological screening for Hepatitis C	Serological screening for HIV		Serological screening for CMV (cytomegalovirus)			After travelling (region specific tests)		Yes	Written and in a information meeting	They are told tp freeze the milk immediately after pumping	6 months	No	Proper labelling (time of milk expression and donor identification is clear)		The milk must be completely frozen		The milk donors are told tp freeze the milk immediately after pumping	6 months	Water bath							Yes	63 degrees in 30 minutes	Not sure	15 minutes	45 minutes	6 degrees	Yes	The pasteurization machine monitors the temperature	Yes
	Yes	5	0	Yes		Yes	6 months	Smoking	Alcohol	Drugs of abuse	Medicines	HIV risk		Serological screening for Hepatitis B	Serological screening for Hepatitis C	Serological screening for HIV		Serological screening for CMV (cytomegalovirus)					Yes	written and verbal information	no limit	6 months	Yes	Proper labelling (time of milk expression and donor identification is clear)		The milk must be completely frozen		24 hours	6 months	Water bath			Room temperature				No
	Yes	6	none	Yes		Yes	6 months	Smoking	Alcohol	Drugs of abuse	Medicines	HIV risk		Serological screening for Hepatitis B	Serological screening for Hepatitis C	Serological screening for HIV		Serological screening for CMV (cytomegalovirus)			After travelling (region specific tests)	syfilis	Yes	written, info given by the person responsible for the milk bank og by others giving out this pamplet	same day milk is pumped	deliver in a few weeks,	No	Proper labelling (time of milk expression and donor identification is clear)		The milk must be completely frozen		48 hours	6 months	Water bath							Yes	75 degreeC in 15 sek	shaking water bath with termometer	app 10 min	30 min in cold water bath	until cold to touch, ready to freeze	Yes	with termometer	No
	Yes	3	0	No	from week 4-6	Yes	Up to 6 months after lactation	Smoking	Alcohol	Drugs of abuse	Medicines	HIV risk		Serological screening for Hepatitis B	Serological screening for Hepatitis C	Serological screening for HIV	Serological screening for HTLV (human T cell leukemia virus)	Serological screening for CMV (cytomegalovirus)				Cyfilis	Yes	Written and oral informatione, Nurse in charge for the milk bank	24 hours	6 months after lactation	No	Proper labelling (time of milk expression and donor identification is clear)	Evaluation of organoleptic characteristics (colour and smell)	The milk must be completely frozen		2 days	6 months after lactation				Room temperature				No
	Yes	16	1	Yes		Yes	6-8 months after delivery	Smoking	Alcohol	Drugs of abuse	Medicines			Serological screening for Hepatitis B	Serological screening for Hepatitis C	Serological screening for HIV	Serological screening for HTLV (human T cell leukemia virus)	Serological screening for CMV (cytomegalovirus)					Yes	x	to the freezer asap	raw milk=3month, after: 6 month	Yes	Proper labelling (time of milk expression and donor identification is clear)	Evaluation of organoleptic characteristics (colour and smell)	The milk must be completely frozen		x	x			Refrigerator					No
	Yes	17	0	No	But mostly after 3-4 weeks	Yes	Individualy decided	Smoking	Alcohol		Medicines			Serological screening for Hepatitis B	Serological screening for Hepatitis C	Serological screening for HIV		Serological screening for CMV (cytomegalovirus)				treponema	Yes	written and physician	0	We collect almost every week	Yes	Proper labelling (time of milk expression and donor identification is clear)		The milk must be completely frozen		48 hours	6 months			Refrigerator				water bath or if in a hurry	Yes	62,5 - 63 degrees celcius for 30 minutes	Sterifeed s90	ca 35 min	45 min	4	Yes	on a display on the machine and sd-card	Yes
	Yes	21	0	Yes		Yes	Up to 6-8 months after delivery (8-12 months if the milk bank are in need of milk)	Smoking	Alcohol	Drugs of abuse	Medicines	HIV risk		Serological screening for Hepatitis B	Serological screening for Hepatitis C	Serological screening for HIV		Serological screening for CMV (cytomegalovirus)			After travelling (region specific tests)	Syphilis	Yes	Written and by conversation, given by the staff on the milkbank- a childrens nurse	24 h	2-3 months	No	Proper labelling (time of milk expression and donor identification is clear)		The milk must be completely frozen		48 h	6 months	Water bath		Refrigerator					Yes	62,5 *C, 30 min	Sterifeed S90	30 min	60 min	4*C	Yes	Screen on the machine and datalogger on SD card	Yes
	Yes	40	0	Yes		Yes	Used to be 6 months- now we let some continue up to a year	Smoking	Alcohol	Drugs of abuse	Medicines	HIV risk	Extreme diets (e.g. vegans)	Serological screening for Hepatitis B	Serological screening for Hepatitis C	Serological screening for HIV		Serological screening for CMV (cytomegalovirus)			After travelling (region specific tests)	HTLV only when born in Asia / CMV test for all- only CMV negative donors can donate to extreme preterm	Yes	Oral and written instruction given by the counselor in the milk bank (breastfeeding counsellor)	a few hours	up to 1 month	No	Proper labelling (time of milk expression and donor identification is clear)		The milk must be completely frozen		Do not pasteurize raw milk	Do not pasteurize all milk - keep it 6 months after expression			Refrigerator	Room temperature			Only some of the milk will be pasteurized	Yes	62,5 for 30 min	Sterifeed T30 model	aprox 1 hour- depending on the size of containers	approx 30 min -	4 degrees	Yes	Data logger	No
	Yes	12	0	No	2 - 3 weeks	Yes	6 months	Smoking	Alcohol	Drugs of abuse	Medicines	HIV risk		Serological screening for Hepatitis B	Serological screening for Hepatitis C	Serological screening for HIV	Serological screening for HTLV (human T cell leukemia virus)	Serological screening for CMV (cytomegalovirus)				Trepionema Pallidium (Syphilis)	Yes	written, by nurse (staff) in the milkbank, and by phone when accepted as a donor.	4 - 6 hours	No limits, but we prefer to get it as soon as possible	No	Proper labelling (time of milk expression and donor identification is clear)		The milk must be completely frozen		?	6 months after pumping date	Water bath		Refrigerator	Room temperature				No
	Yes	5	0	No	3 - 4 weeks	Yes	8	Smoking	Alcohol	Drugs of abuse	Medicines	HIV risk	Extreme diets (e.g. vegans)	Serological screening for Hepatitis B	Serological screening for Hepatitis C	Serological screening for HIV	Serological screening for HTLV (human T cell leukemia virus)	Serological screening for CMV (cytomegalovirus)	ALAT/ASAT (aspartate amino transferase/alanine amino transferase) ratio	Potential donors do not need to undergo a screening process	After travelling (region specific tests)	its individual	Yes	written	0	not spesified	No	Proper labelling (time of milk expression and donor identification is clear)		The milk must be completely frozen		0	6 month	Water bath							Yes	63 C - 30 minutes	0	50 min	1 hour	17 -18 C	Yes	With a tinytag (eayview)	Yes
Poland	Yes	5	0	No	4	No		Smoking	Alcohol	Drugs of abuse	Medicines	HIV risk	Extreme diets (e.g. vegans)	Serological screening for Hepatitis B	Serological screening for Hepatitis C	Serological screening for HIV		Serological screening for CMV (cytomegalovirus)					Yes	In writing, the midwife or another employee	24 hours	1 month	Yes	Proper labelling (time of milk expression and donor identification is clear)		The milk must be completely frozen		24h	3months			Refrigerator		Orbital incubator			Yes	62.5 °C+/- 0.5°C, 30 min+5 min	Sterifeed S90	28min	25min	4	Yes	registration every 1 minute, measurements saved on the memory card	Yes
	Yes	20	0	No	second week after birth	No		Smoking	Alcohol	Drugs of abuse	Medicines	HIV risk	Extreme diets (e.g. vegans)	Serological screening for Hepatitis B	Serological screening for Hepatitis C	Serological screening for HIV		Serological screening for CMV (cytomegalovirus)				syphilis	Yes	written and oral, physician/midwife	48 hours	2 weeks	Yes	Proper labelling (time of milk expression and donor identification is clear)		The milk must be completely frozen		78 hours	3 months	Water bath							Yes	62,5	pasteurizer chiller s90	30 minutes	30 minutes	4	Yes	thermometer and probe to measure the temperature	Yes
	Yes	6	0	Yes		No		Smoking	Alcohol	Drugs of abuse	Medicines	HIV risk	Extreme diets (e.g. vegans)	Serological screening for Hepatitis B	Serological screening for Hepatitis C	Serological screening for HIV							Yes	oral form, written form, nurse / midwife / doctor	0 hours	1 week	No	Proper labelling (time of milk expression and donor identification is clear)	Evaluation of organoleptic characteristics (colour and smell)	YES	YES	96 hours	3 months (-23 Celsius)			Refrigerator					YES	62-63 ° C for 1 hour 5min.	Model T30 - Sterifeed / Daniab	1 hour 5 min.	35 min	-5	Yes	thermometer	YES
	Yes	11	0	No	From the second week after delivery	No		Smoking	Alcohol	Drugs of abuse	Medicines	HIV risk		Serological screening for Hepatitis B	Serological screening for Hepatitis C	Serological screening for HIV		Serological screening for CMV (cytomegalovirus)				syphilis	Yes	In writing and orally, the midwife	we do not recommend	2 weeks	No	Proper labelling (time of milk expression and donor identification is clear)	Evaluation of organoleptic characteristics (colour and smell)	YES	YES	0	6 months			Refrigerator					YES	62.5-30min	Sterifeed T30	about 40min	about 40min	3	Yes	TinyTag probe	YES
	Yes	15	0	Yes		Yes	up to 1 year after delivery	Smoking	Alcohol	Drugs of abuse	Medicines	HIV risk	Extreme diets (e.g. vegans)	Serological screening for Hepatitis B	Serological screening for Hepatitis C	Serological screening for HIV		Serological screening for CMV (cytomegalovirus)				syphilis (WR:wasserman's test)	Yes	Oral form, the doctor	4 hours	3 months	Yes	Proper labelling (time of milk expression and donor identification is clear)	Evaluation of organoleptic characteristics (colour and smell)	YES	NO	4 hours	2 weeks				Room temperature				YES	64 °C-40min	Water bath with the function of mixing water (pasteurizer-al)	about 1 hour	about 30 minutes	4	Yes	Yes, the pasteurizer has this function	YES
	Yes	20	0	No	3 weeks after delivery	Yes	up to 12 months after delivery	Smoking	Alcohol	Drugs of abuse	Medicines	HIV risk	Extreme diets (e.g. vegans)	Serological screening for Hepatitis B	Serological screening for Hepatitis C	Serological screening for HIV		Serological screening for CMV (cytomegalovirus)					Yes	in writing in the form of a leaflet and orally	up to 24h	2 weeks	No	Proper labelling (time of milk expression and donor identification is clear)	Evaluation of organoleptic characteristics (colour and smell)	YES	YES	24 hours	3months			Refrigerator					YES	62.5-30min	Sterifeed	about 30min	20min	4	Yes	YES,built-in thermometer in pasteurizer, record of the pasteurization process on the memory card	YES
	Yes	7	0	No	2	Yes	11 months	Smoking	Alcohol	Drugs of abuse	Medicines	HIV risk	Extreme diets (e.g. vegans)	Serological screening for Hepatitis B	Serological screening for Hepatitis C	Serological screening for HIV		Serological screening for CMV (cytomegalovirus)				syphilis	Yes	YES, milk bank employee	24h	month	No	Proper labelling (time of milk expression and donor identification is clear)		NO	YES	lack of that milk	3months			Refrigerator		Orbital incubator			YES	62.5-30min	Sterifeed S90	30min	40min	4	Yes	YES, on the pasteurizer screen, writing on the SD card	YES
	Yes	30	0	No	about 2 weeks	Yes	12 months	Smoking	Alcohol	Drugs of abuse	Medicines	HIV risk	Extreme diets (e.g. vegans)	Serological screening for Hepatitis B	Serological screening for Hepatitis C	Serological screening for HIV		Serological screening for CMV (cytomegalovirus)				syphilis - specific antibodies IgG and IgM combined	Yes	oral and written, dietician	12hours	3months	Yes	Proper labelling (time of milk expression and donor identification is clear)		NO	NO	"n/a"	3months form the expression day					Orbital incubator			YES	62.5 °C+/- 0.5°C for 30 min	Sterifeed S90 pasteurizer and Sterifeed S180t pasteurizer	about 30min	about 40min	2-4 degrees	Yes	YES, tinytag thermometer data logger - lab temperature monitor	YES
	Yes	4	0	No	4 weeks	No		Smoking	Alcohol	Drugs of abuse	Medicines	HIV risk	Extreme diets (e.g. vegans)	Serological screening for Hepatitis B	Serological screening for Hepatitis C	Serological screening for HIV	Serological screening for HTLV (human T cell leukemia virus)	Serological screening for CMV (cytomegalovirus)					Yes	verbal, written Nurse	24 hours	6 months	Yes	Proper labelling (time of milk expression and donor identification is clear)	Evaluation of organoleptic characteristics (colour and smell)	YES	NO	It is not stored	6 months			Refrigerator	Room temperature				YES	62.5-30min	firmy DanLab	30min	about 30 minutes	4	Yes	YES, on the monitor and by computer record	YES
	Yes	20	0	No	after 2 weeks	No		Smoking	Alcohol	Drugs of abuse	Medicines	HIV risk	Extreme diets (e.g. vegans)	Serological screening for Hepatitis B	Serological screening for Hepatitis C	Serological screening for HIV		Serological screening for CMV (cytomegalovirus)				syphilis (WR:wasserman's test)	Yes	in writing, the person interviewing (midwife of IBCLC)	24h	3 weeks	No	Proper labelling (time of milk expression and donor identification is clear)		YES	NO	25 hours	up to 3months							pasteurizer defrost function	YES	The pasteurization process is carried out at 62.5 - 62.9 ° C for 30 min	We use the S90 sterifeed pasteurizer	23min	20 min	3.9-4.0 °C	Yes	The temperature is controlled by a microprocessor and recorded in the data recorder, then we have a temperature printout	NO
	Yes	20	0	No	3-6 weeks of lactation	No		Smoking	Alcohol	Drugs of abuse	Medicines	HIV risk	Extreme diets (e.g. vegans)	Serological screening for Hepatitis B	Serological screening for Hepatitis C	Serological screening for HIV		Serological screening for CMV (cytomegalovirus)					Yes	written form, lactation consultant	24h	2 weeks	No	Proper labelling (time of milk expression and donor identification is clear)		YES	YES	24 hours	3months					Orbital incubator			YES	62.5-30min	Sterifeed S90	27-29min	29-36min	3.9-4.0 °C	Yes	YES,The probe, which measures the temperature every minute during the pasteurization process, is placed in a control sample with water. The current temperature is visible on the pasteurizer display.	YES
	No	SKIPPED	SKIPPED	Yes		No		Smoking	Alcohol	Drugs of abuse	Medicines	HIV risk	Extreme diets (e.g. vegans)	Serological screening for Hepatitis B	Serological screening for Hepatitis C	Serological screening for HIV	Serological screening for HTLV (human T cell leukemia virus)	Serological screening for CMV (cytomegalovirus)				syphilis (WR:wasserman's test)	Yes	ORAL AND WRITTEN - MIDWIFE	up to 12h	up to 2 weeks	Yes	Proper labelling (time of milk expression and donor identification is clear)	Evaluation of organoleptic characteristics (colour and smell)	YES	NO	up to 12h	up to 3months					Orbital incubator			YES	62.5-30min	Sterifeed S90	20-25min	about 40min	below 4	Yes	before every pasteurization a recoreder/logger is schedules and after connected to the pasteurizer, the entire process is registered	YES
	Yes	15	0	Yes		No		Smoking	Alcohol	Drugs of abuse	Medicines	HIV risk	Extreme diets (e.g. vegans)	Serological screening for Hepatitis B	Serological screening for Hepatitis C	Serological screening for HIV		Serological screening for CMV (cytomegalovirus)				syphilis, microbiological examination of milk	Yes	instructions given in writing and orally during the visit, by a milk bank employee	24 hours	3 months	Yes	Proper labelling (time of milk expression and donor identification is clear)		YES	NO	"-"	3months					Orbital incubator			YES	62.5-30min	Sterifeed S90	about 30-40min	about 30 minutes	4	Yes	temperature reader built into the pasteuriser	YES
Poland	Yes	12	0	Yes		No		Smoking	Alcohol	Drugs of abuse	Medicines	HIV risk	Extreme diets (e.g. vegans)	Serological screening for Hepatitis B	Serological screening for Hepatitis C	Serological screening for HIV	Serological screening for HTLV (human T cell leukemia virus)		ALAT/ASAT (aspartate amino transferase/alanine amino transferase) ratio		After travelling (region specific tests)		Yes	Talk, written, nurse and physician	1 day	2 weeks	Yes	Proper labelling (time of milk expression and donor identification is clear)		The milk must be completely frozen		24h	3 months	Water bath							Yes	62,5 ºC 30 minutes	Sterifeed	About 30 minutes	20 minutes	6º C	Yes	Logger	Yes
Portugal	Yes	10	N/A	Yes		No		Smoking	Alcohol	Drugs of abuse	Medicines	HIV risk	Extreme diets (e.g. vegans)	Serological screening for Hepatitis B	Serological screening for Hepatitis C	Serological screening for HIV	Serological screening for HTLV (human T cell leukemia virus)						Yes	both in written and live from the nurse or IBCLC	24 hours	up to 14 days	No	Proper labelling (time of milk expression and donor identification is clear)	Evaluation of organoleptic characteristics (colour and smell)	The milk must be completely frozen		N/A	up to 3 months			Refrigerator	Room temperature				Yes	Holder method - 62,5°C for 30 minutes	Sterifeed T30 Human Milk Pasteuriser	cca 20 minutes	60 minutes	4 °C	Yes	TinyTag	Yes
Russia	NO	We use only individual breast pumps		no		no		Smoking	Alcohol	Drugs of abuse	Medicines	HIV risk	Extreme diets (e.g. vegans)	Serological screening for Hepatitis B	Serological screening for Hepatitis C	Serological screening for HIV		no					Yes	Nurse, physician	24 hours	3-6 months	No	We collect the donor milk (freshly expressed milk) only from the mothers, hospitalized with their children in our hospital, thats why we make the proper labelling ourselves. We dont collect frozen milk.				24h	we did not store donor milk before the pasteurization in the freezer			Refrigerator			Lukewarm running water		yes	Holder method	pasteurizer Sterifeed S90 ECO	aprox. 30'	20 min	4 °C	Yes	using a special sensor	YES
	Yes	13	0	Yes		No		Smoking	Alcohol	Drugs of abuse	Medicines	HIV risk	Extreme diets (e.g. vegans)	Serological screening for Hepatitis B	Serological screening for Hepatitis C	Serological screening for HIV		no					Yes	physician	12	blank	No	Proper labelling (time of milk expression and donor identification is clear)	Evaluation of organoleptic characteristics (color and smell)			6 hours	blank	Water bath		Refrigerator			Lukewarm running water		yes	62,5 C, 30 min.	Laboratory water bath 6 seater ПЭ-4300 ООО «ЭКРОСХИМ»	5 min	10 min	4 °C	Yes	high temperature electronic thermometer	NO
	Yes	8	3	Yes		No		Smoking	Alcohol	Drugs of abuse	Medicines	HIV risk	Extreme diets (e.g. vegans)	Serological screening for Hepatitis B	Serological screening for Hepatitis C	Serological screening for HIV		no			After travelling (region specific tests)	syphillis	Yes	written instructions and videos	we don't use milk handling at home	no	no					12h	3 mon			Refrigerator			Lukewarm running water		yes	62.5	water bath	30'	about 15min	10-15 C	Yes	thermal probe	NO
Serbia	Yes	0	10	Yes		No		Smoking	Alcohol	Drugs of abuse	Medicines	HIV risk		Serological screening for Hepatitis B	Serological screening for Hepatitis C	Serological screening for HIV	Serological screening for HTLV (human T cell leukemia virus)	Serological screening for CMV (cytomegalovirus)					Yes	verbally, nurse	48 hours	6 months	Yes	Proper labelling (time of milk expression and donor identification is clear)	Evaluation of organoleptic characteristics (colour and smell)	The milk must be completely frozen		We implement other procedure	We implement other procedure			Refrigerator					Yes	62.5°C, 30 min	Sterifeed, model S90.	30 min	30 min	13-15 °C	Yes	through a pasteurizer display and through a paper record	Yes
Spain	Yes	20	5	No	When the breastfeeding of the own child is well established (2-3 weeks)	No		Smoking	Alcohol	Drugs of abuse	Medicines	HIV risk	Extreme diets (e.g. vegans)	Serological screening for Hepatitis B	Serological screening for Hepatitis C	Serological screening for HIV	Serological screening for HTLV (human T cell leukemia virus)				After travelling (region specific tests)		Yes	oral and written instructions given by a neonatologist	24 hours	4 weeks	No	Proper labelling (time of milk expression and donor identification is clear)	Evaluation of organoleptic characteristics (colour and smell)	The milk must be completely frozen		the fresh milk is kept frozen until pasteurized	42 days			Refrigerator					Yes	Yes. Holder pasteurization. 62.5ºC. 30 minutes	Pasteurizador PAS 10002	15 MINUTES	30 MINUTES	4ºC	Yes	process visualization on a screen	Yes
	Yes	100		Yes		Yes	12	Smoking	Alcohol	Drugs of abuse	Medicines	HIV risk		Serological screening for Hepatitis B	Serological screening for Hepatitis C	Serological screening for HIV	Serological screening for HTLV (human T cell leukemia virus)	Serological screening for CMV (cytomegalovirus)					Yes	written physician/nurse	0	6 weeks	Yes	Proper labelling (time of milk expression and donor identification is clear)	Evaluation of organoleptic characteristics (colour and smell)	The milk must be completely frozen		not accepted	3 months			Refrigerator					Yes	62.5	shaking water bath (Sterifeed S180TES, and dry heat (Beldico Pasteurizadora PA 45	20-40 minutes	20 minutes	4	Yes	external probe	Yes
	Yes	15	0	Yes		No		Smoking	Alcohol	Drugs of abuse	Medicines	HIV risk	Extreme diets (e.g. vegans)	Serological screening for Hepatitis B	Serological screening for Hepatitis C	Serological screening for HIV						screening HTLV sometime, Treponema Cruzi, sometime	Yes	Instrutions are provided write and oral and the services giving this information are Nurse, physician and tecnique laboratory.	1 hour	15 days	No	Proper labelling (time of milk expression and donor identification is clear)	Evaluation of organoleptic characteristics (colour and smell)	The milk must be completely frozen		0	4 weeks	Water bath							Yes	Clasic Holter pasteurization	Sterifeed S90	30 min	30 min	4º C	Yes	Automatic pasteurization cycle registered by datalloger thermometer	Yes
	Yes	1	1	Yes		No		Smoking	Alcohol	Drugs of abuse	Medicines	HIV risk	Extreme diets (e.g. vegans)	Serological screening for Hepatitis B	Serological screening for Hepatitis C	Serological screening for HIV	Serological screening for HTLV (human T cell leukemia virus)				After travelling (region specific tests)	CHAGAS	Yes	Oral and written information. Doctor and nurse	0	TWO WEEKS	No	Proper labelling (time of milk expression and donor identification is clear)	Evaluation of organoleptic characteristics (colour and smell)	The milk must be completely frozen		TWELVE HOURS	SIX WEEKS			Refrigerator					Yes	The milk is pasteurized by the Holter method. The pasteurization lasts 30min at 62.5 ° C and then rapid cooling to 8ºC	S180 Human Milk Pasteuriser SteriFeed > S180 Human Milk Pasteuriser	10´	8 min	at the end of the cooling phase the end of the cooling phase 4 ºC	Yes	external control and equipment pasteurization	Yes
	Yes	25	0	No	2	Yes	up to 12 months after delivery	Smoking	Alcohol	Drugs of abuse	Medicines	HIV risk	Extreme diets (e.g. vegans)	Serological screening for Hepatitis B	Serological screening for Hepatitis C	Serological screening for HIV	Serological screening for HTLV (human T cell leukemia virus)	Serological screening for CMV (cytomegalovirus)			After travelling (region specific tests)	Syphilis, Chagas	Yes	written, a nurse	24h	2 weeks	Yes	Proper labelling (time of milk expression and donor identification is clear)	Evaluation of organoleptic characteristics (colour and smell)	The milk must be completely frozen		24h	3 months	Water bath							Yes	62.5	shaking water bath. PAS10001 (HSC)	12-15 min	20 min	6-8ºC	Yes	witha a specific sowtware (VisuTrace)	Yes
	Yes	35	0	Yes		No		Smoking	Alcohol	Drugs of abuse	Medicines	HIV risk	Extreme diets (e.g. vegans)	Serological screening for Hepatitis B	Serological screening for Hepatitis C	Serological screening for HIV	Serological screening for HTLV (human T cell leukemia virus)					sifilis	Yes	oral and written instrauctions, given by neonatologist at first consultation	0	15 days	Yes	Proper labelling (time of milk expression and donor identification is clear)		The milk must be completely frozen		0	90 days	Water bath							Yes	62,5ºC	sterifeed	I wil answer later	I will answer later	I will answer later	Yes	with a temperature probe inside one of the bottles	Yes
	Yes	15	25	Yes		No		Smoking	Alcohol	Drugs of abuse	Medicines	HIV risk	Extreme diets (e.g. vegans)	Serological screening for Hepatitis B	Serological screening for Hepatitis C	Serological screening for HIV	Serological screening for HTLV (human T cell leukemia virus)						Yes	Written. Physician and Midwife	less than 24 hours	4 weeks	No	Proper labelling (time of milk expression and donor identification is clear)	Evaluation of organoleptic characteristics (colour and smell)	The milk must be completely frozen		NA	3 months			Refrigerator					Yes	62.5ºC, Holder	Sterifeed	30 minutes	less than 10 minutes	less than 10ºC	Yes	Probes of the pasteurizer, termometers	Yes
	Yes	N/A	N/A	Yes		Yes	6 months	Smoking	Alcohol	Drugs of abuse	Medicines	HIV risk	Extreme diets (e.g. vegans)	Serological screening for Hepatitis B	Serological screening for Hepatitis C	Serological screening for HIV	Serological screening for HTLV (human T cell leukemia virus)	Serological screening for CMV (cytomegalovirus)		Potential donors do not need to undergo a screening process	After travelling (region specific tests)	NAT Techniques	Yes	written and information by a nursing	4 hours	3 months	Yes	Proper labelling (time of milk expression and donor identification is clear)		The milk must be completely frozen		14 hours	3 months at -30ºC			Refrigerator					Yes	62ºC 30 minutes	sterified	30 minutes	20-30 minutes	4ºC	Yes	external controller temperature and data download	Yes
	Yes		600	Yes		Yes	12 months after	Smoking	Alcohol	Drugs of abuse	Medicines	HIV risk	Extreme diets (e.g. vegans)	Serological screening for Hepatitis B	Serological screening for Hepatitis C	Serological screening for HIV	Serological screening for HTLV (human T cell leukemia virus)				After travelling (region specific tests)	Serological screening HEV, Chagas and Sifilis.	Yes	both, written and spoken.	no time	1 month	Yes	Proper labelling (time of milk expression and donor identification is clear)	Evaluation of organoleptic characteristics (colour and smell)	The milk must be completely frozen		no time	5 month				Room temperature				Yes	62,5ºC during 30 minuts.	Sterifeed ECO90 Holder pasteurizers	20-30 minuts	45 minuts	4	Yes	monitoring with probe	Yes
	Yes	30	0	No	2 weeks (exceptionally before)	No		Smoking	Alcohol	Drugs of abuse	Medicines	HIV risk		Serological screening for Hepatitis B	Serological screening for Hepatitis C	Serological screening for HIV	Serological screening for HTLV (human T cell leukemia virus)						Yes	verbal information/Written; Nurse vs physician	0 hour	15 days	No	Proper labelling (time of milk expression and donor identification is clear)	Evaluation of organoleptic characteristics (colour and smell)	The milk must be completely frozen		24 hour	3 month	Water bath		Refrigerator					Yes	62,5º C	Sterifeed S90 TS	30 min	20 min	4º C	Yes	milk container with temperature probe located in the center of the bucket (TinyTag probe)	Yes
	Yes	10	0	No	we recomend wait until third week postpartum but if they want to donate calostrum or inmature milk they can	No		Smoking	Alcohol	Drugs of abuse	Medicines	HIV risk	Extreme diets (e.g. vegans)	Serological screening for Hepatitis B	Serological screening for Hepatitis C	Serological screening for HIV	Serological screening for HTLV (human T cell leukemia virus)				After travelling (region specific tests)		Yes	written instructions and also individual training	6 hours	two weeks	No	Proper labelling (time of milk expression and donor identification is clear)	Evaluation of organoleptic characteristics (colour and smell)	The milk must be completely frozen		24 hours	6 weeks	Water bath		Refrigerator					Yes	holder method	sterifeed	10 minutes	10 minutes	4	Yes	we check it visually and after finishing we store cycle information from the device	Yes
	Yes	0	1 for each donor, 53 in 2018	Yes		Yes	up to 6 months, flexible	Smoking	Alcohol	Drugs of abuse	Medicines	HIV risk	Extreme diets (e.g. vegans)	Serological screening for Hepatitis B	Serological screening for Hepatitis C	Serological screening for HIV	Serological screening for HTLV (human T cell leukemia virus)				After travelling (region specific tests)	Syphilis in all donors and Chagas if applicable	Yes	oral and written, staff physician of the milk bank and trained nurses from neonatal units	24 h	1 1/2 month	Yes	Proper labelling (time of milk expression and donor identification is clear)		The milk must be completely frozen		24 h	90 days at -30ºC			Refrigerator					Yes	60 º 30 minutes	conventional shaking water bath	30 min	15 min	10ºC	Yes	with a temperature logger for a thermistor probe (Tinytag)	No
	Yes	80	None	No	2-3 wks	No		Smoking	Alcohol	Drugs of abuse	Medicines	HIV risk	Extreme diets (e.g. vegans)	Serological screening for Hepatitis B	Serological screening for Hepatitis C	Serological screening for HIV	Serological screening for HTLV (human T cell leukemia virus)				After travelling (region specific tests)	Trypanosoma Cruzy if she comes from endemic areas, Chagas	Yes	Written, oral, pediátric nurse ir neonatologist	We recommend immediate freezing	2-3 weeks	Yes	Proper labelling (time of milk expression and donor identification is clear)	Evaluation of organoleptic characteristics (colour and smell)	The milk must be completely frozen		None	6 weeks	Water bath		Refrigerator				Water bath 40C until 50% is thawed and then the process is completed in the fridge	Yes	62,5	Shaking water bath	10-12 minutes	10 minutes	Below 4 Celsius Degrees	Yes	Witness bottle in the middle of the shaking bath	No
	Yes	35	0	Yes		Yes	Up to 6 months after delivery with exceptions	Smoking	Alcohol	Drugs of abuse	Medicines	HIV risk	Extreme diets (e.g. vegans)	Serological screening for Hepatitis B	Serological screening for Hepatitis C	Serological screening for HIV	Serological screening for HTLV (human T cell leukemia virus)				After travelling (region specific tests)		Yes	oral and written and the service giving this information is physician	12 hours	15 days	No	Proper labelling (time of milk expression and donor identification is clear)	Evaluation of organoleptic characteristics (colour and smell)	The milk must be completely frozen		12 hours	3 months			Refrigerator					Yes	62.5 ºC 30 minutes	Sterifeed S90	30 minutes aprox.	45 minutes aprox	4 ºC	Yes	with an external probe inside one bottle	Yes
Sweden	Yes	70	2	Yes		Yes	3 months	Smoking	Alcohol	Drugs of abuse	Medicines	HIV risk		Serological screening for Hepatitis B	Serological screening for Hepatitis C	Serological screening for HIV	Serological screening for HTLV (human T cell leukemia virus)					?	Yes	?	24 Hours	3 months	No	Proper labelling (time of milk expression and donor identification is clear)		The milk must be completely frozen		?	?				Room temperature				Yes	?	?	30 minutes	1 hour	5	Yes	on the machin end computer program	Yes
	Yes	As many as needed	0	Yes		Yes	Up to 3 months fter delivery	Smoking	Alcohol	Drugs of abuse	Medicines	HIV risk	Extreme diets (e.g. vegans)	Serological screening for Hepatitis B	Serological screening for Hepatitis C	Serological screening for HIV	Serological screening for HTLV (human T cell leukemia virus)						Yes	Oral and written information given by the staff of the milk bank which are a nurse or an assistant nurse	Less than 24 hours	Individually	Yes	Proper labelling (time of milk expression and donor identification is clear)		The milk must be completely frozen		48 hours	No limit	Water bath		Refrigerator					Yes	Holder pasteurization, 62,5 degr. C in 30 minutes	Shaking water bath	About 30 minutes	?	?	Yes	Termometer	Yes
	Yes	20	0	Yes		No		Smoking	Alcohol	Drugs of abuse	Medicines	HIV risk		Serological screening for Hepatitis B	Serological screening for Hepatitis C	Serological screening for HIV	Serological screening for HTLV (human T cell leukemia virus)				After travelling (region specific tests)		Yes	skrivna instruktioner samt muntliga	3 månader	6 månader	No	Proper labelling (time of milk expression and donor identification is clear)		The milk must be completely frozen		-	-			Refrigerator					Yes	Ja 62,5 grader i 30min	Sterifeed	30minuter	40 minuter	6 grader	Yes	Tiny tag mätning	Yes
	Yes	N/A	0	Yes		Yes	Up to 3 months after delivery	Smoking	Alcohol	Drugs of abuse	Medicines	HIV risk		Serological screening for Hepatitis B	Serological screening for Hepatitis C	Serological screening for HIV	Serological screening for HTLV (human T cell leukemia virus)						Yes	Written	24 hours	N/A	No	Proper labelling (time of milk expression and donor identification is clear)		The milk must be completely frozen		0	N/A	Water bath							Yes	62,5 in 30 minutes	N/A	N/A	N/A	N/A	Yes	I beleive so	Yes
	Yes	0	0	Yes		Yes	Up to 3 months after delivery	Smoking	Alcohol	Drugs of abuse	Medicines	HIV risk	Extreme diets (e.g. vegans)	Serological screening for Hepatitis B	Serological screening for Hepatitis C	Serological screening for HIV	Serological screening for HTLV (human T cell leukemia virus)					Syfilis	Yes	Written by a nurse	24 hours	3 months	No	Proper labelling (time of milk expression and donor identification is clear)		The milk must be completely frozen		24 hours	5 months	Water bath							No
	Yes	17	0	Yes		Yes	They can donate 3 months after delivery	Smoking	Alcohol	Drugs of abuse	Medicines	HIV risk	Extreme diets (e.g. vegans)	Serological screening for Hepatitis B	Serological screening for Hepatitis C	Serological screening for HIV	Serological screening for HTLV (human T cell leukemia virus)						Yes	They got written and oral instructions by me (nurse)	24 hours	ca 14 days up to 1 month	No	Proper labelling (time of milk expression and donor identification is clear)		The milk must be completely frozen		?	6 months totaly (raw + pasteurised)			Refrigerator	Room temperature				Yes	62,5 *C for 30 min	Sterifeed pasteuriser, model S90	ca 30 min	ca 40 min	3,9 *C	Yes	A thermometer in one of the bottles as is filled whith water. When the pasteurization is done I can see the result on the computer.	Yes
	Yes	9	0	Yes		Yes	Up to 3 months	Smoking	Alcohol	Drugs of abuse	Medicines	HIV risk	Extreme diets (e.g. vegans)	Serological screening for Hepatitis B	Serological screening for Hepatitis C	Serological screening for HIV							Yes	In broschyr which describe how to handle,store the milk.	max 12 h	6 months	No	Proper labelling (time of milk expression and donor identification is clear)		The milk must be completely frozen		-	1-6 months			Refrigerator					Yes	63 C	Ving Plast	About 30 min	20 min	5 C	Yes	The computer	Yes
	Yes	10	0	Yes		Yes	up to 3 month after delivery	Smoking	Alcohol	Drugs of abuse	Medicines	HIV risk	Extreme diets (e.g. vegans)	Serological screening for Hepatitis B	Serological screening for Hepatitis C	Serological screening for HIV	Serological screening for HTLV (human T cell leukemia virus)						Yes	Written and oral information from assistant working at HMB	24 hours	2 weeks	Yes	Proper labelling (time of milk expression and donor identification is clear)		The milk must be completely frozen		only frozen milk at the HMB	usually within 1 month			Refrigerator					Yes	yes, by the Holden method, heating milk to 62,5 degrees celcius during 30 minutes	Sterifeed pasteurizaton machine	20 minutes	in less than 10 minutes	drop to 25°C in less than 10 minutes, with a resultant temperature of < 4°C	Yes	Data logger, control bottle and probe to measure milk temperature every minute of the pasteurisation cycle	Yes
Switzerland	Yes	9	0	Yes		Yes	6 Month	Smoking	Alcohol	Drugs of abuse	Medicines	HIV risk	Extreme diets (e.g. vegans)	Serological screening for Hepatitis B	Serological screening for Hepatitis C	Serological screening for HIV					After travelling (region specific tests)		Yes	written by the milkbank	72 hour	6 month	No	Proper labelling (time of milk expression and donor identification is clear)		The milk must be completely frozen		72 hour	3 month	Water bath		Refrigerator	Room temperature		Lukewarm running water		Yes	62,5 Holder Method	Labu Mothermilk Pasteur 20	15 minutes	15	20	Yes	digital from the Labu maschine	Yes
	Yes	20	none	Yes		Yes	we only accept milk of mothers whose babies are still on our neonatal ward	Smoking	Alcohol	Drugs of abuse	Medicines	HIV risk	Extreme diets (e.g. vegans)	Serological screening for Hepatitis B	Serological screening for Hepatitis C	Serological screening for HIV	Serological screening for HTLV (human T cell leukemia virus)				After travelling (region specific tests)		Yes	swiss guideline for human milk banking	48 hrs	6 months	No	Proper labelling (time of milk expression and donor identification is clear)	Evaluation of organoleptic characteristics (colour and smell)			24 hrs	6 months				Room temperature				Yes	62,5	sterifeed	minimum 30 minutes	30 minutes	4	Yes	temp. logger	Yes
UK	Yes	0	We buy them as needed	No	We encourage mothers to start donating only once breastfeeding fully established (usually 4-6 weeks) however where donors are bereaved or have surplus milk that they will otherwise discard from before this time then we accept it.	No		Smoking	Alcohol	Drugs of abuse	Medicines	HIV risk	Extreme diets (e.g. vegans)	Serological screening for Hepatitis B	Serological screening for Hepatitis C	Serological screening for HIV	Serological screening for HTLV (human T cell leukemia virus)						Yes	Written instructions plus verbally by Physician, IBCLC, or RD	24 hours but asked to freeze immediately	12 weeks but collect from home every 2 - 4 weeks and latest before 10 weeks wherever possible	Yes	Proper labelling (time of milk expression and donor identification is clear)		The milk must be completely frozen	The milk could be partially thawed	Within 24 hours of removal from freezer	3 months			Refrigerator					Yes	Yes - 62.5 deg for 30 mins followed by rapid cooling	Shaking water baths then separate ice bath	25mins	20 - 25 mins depending on the vol of milk in the containers (quicker if all milk in 50ml aliquots)	4 deg C	Yes	Continuously monitor temperature of a sample container of breast milk (discarded) and separately continuously monitor temperature of the water in the water bath. All temperatures on visual display and saved digitally in temperature monitoring file via wifi	No
	Yes	5		Yes		Yes	9 months	Smoking	Alcohol	Drugs of abuse	Medicines	HIV risk	Extreme diets (e.g. vegans)	Serological screening for Hepatitis B	Serological screening for Hepatitis C	Serological screening for HIV	Serological screening for HTLV (human T cell leukemia virus)				After travelling (region specific tests)		Yes	verbal and written includes diagrams	24 hours	3 months before pasteurised	Yes	Proper labelling (time of milk expression and donor identification is clear)		The milk must be completely frozen		pasteurise within 24 hours of defrost	3 months befor pasteruisation			Refrigerator	Room temperature				Yes	63.5	sterifeed s180 x 2	as per pasteuriser	part of process of pasteurisation	4	No		Yes
	No			Yes		Yes	Up to 12 months after delivery	Smoking	Alcohol	Drugs of abuse	Medicines	HIV risk	Extreme diets (e.g. vegans)	Serological screening for Hepatitis B	Serological screening for Hepatitis C	Serological screening for HIV	Serological screening for HTLV (human T cell leukemia virus)	Serological screening for CMV (cytomegalovirus)			After travelling (region specific tests)		Yes	leaflet/ verbally by milk bank/ infant feeding staff	24hrs	3 months	Yes	Proper labelling (time of milk expression and donor identification is clear)		The milk must be completely frozen		We ask donors to freeze within 24hrs from expression	3 months	Water bath		Refrigerator	Room temperature				Yes	62.5 degrees C for 30 minutes	Sterifeed S90 Pastueriser	between 15-20 minutes	less than 10 minutes	Below 5 Deg	Yes	Pastuerisers have data loggers attatched that are downloaded weekly	Yes
	Yes	0	N/A	Yes		Yes	12 months	Smoking	Alcohol	Drugs of abuse	Medicines	HIV risk		Serological screening for Hepatitis B	Serological screening for Hepatitis C	Serological screening for HIV	Serological screening for HTLV (human T cell leukemia virus)					Syphilis	Yes	written, milk bank	24 hours	3 months	Yes	Proper labelling (time of milk expression and donor identification is clear)		The milk must be completely frozen		24 hours	3 months			Refrigerator					Yes	62.5C 30 mins	Special Feeds Pasteuriser	15 mins	15mins	4C	No		Yes
	No			Yes		No		Smoking	Alcohol	Drugs of abuse	Medicines	HIV risk	Extreme diets (e.g. vegans)	Serological screening for Hepatitis B	Serological screening for Hepatitis C	Serological screening for HIV	Serological screening for HTLV (human T cell leukemia virus)					SYPHILIS	Yes	WRITTEN, VERBAL. (MILK BANK CO-ORDINATOR)	48HRS	AT HOME 2MTHS TO ALLOW MILK BANK TIME TO PROCESS	Yes	Proper labelling (time of milk expression and donor identification is clear)		The milk must be completely frozen		48HRS	3 MTHS							IN FRIDGE OVERNIGHT	Yes	63 FOR 30 MINS	STERIFEED S90	25MINS	1H 30 M	4	Yes	SD CARD MANAGER	Yes
	No			Yes		Yes	12 MONTHS	Smoking	Alcohol	Drugs of abuse	Medicines	HIV risk	Extreme diets (e.g. vegans)	Serological screening for Hepatitis B	Serological screening for Hepatitis C	Serological screening for HIV	Serological screening for HTLV (human T cell leukemia virus)						Yes	PAPERWORK GIVEN TO EACH MOTHER BY MILK BANK STAFF	24 HOURS	3 MONTHS	Yes	Proper labelling (time of milk expression and donor identification is clear)		The milk must be completely frozen		24 HOURS	3 MONTHS			Refrigerator	Room temperature				Yes	YES 30 MINS AT 64 DEGREES THE 2 COOLING SESSIONS TO 4 DEGRESS	WATER	A FEW MINUTES	30 MINS	4	Yes	TINY TAGGER	Yes
	Yes	8	0	No	WE USUALLY ACCEPT DONORS AFTER 6 WEEKS, TO ALLOW THEM TO ESTABLISH FEEDING THIER OWN BABY FIRST. HOWEVER WE WILL TAKE EARLIER MILK FORM MOTHERS WITH BABY in NICU	Yes	6 MONTHS, BUT WE CAN GO LONGER IF THE DONOR IS HAPPY TO CONTINUE.	Smoking	Alcohol	Drugs of abuse	Medicines	HIV risk		Serological screening for Hepatitis B	Serological screening for Hepatitis C	Serological screening for HIV	Serological screening for HTLV (human T cell leukemia virus)				After travelling (region specific tests)	syphilis	Yes	written and verbal; IBCLC	we only take frozen milk	2 months	Yes	Proper labelling (time of milk expression and donor identification is clear)		The milk must be completely frozen		n/a	n/a			Refrigerator					Yes	62.5 degrees for 30 minutes	water bath pasteuriser, sterifeed	n/a	n/a	n/a	Yes	usung a probe that will connect to the computer to give a graph.	Yes
[truncated: 26 more columns]
